# Supplementary material for: Molecular Evolution of Phototransduction Pathway Genes in Nocturnal and Diurnal Fireflies (Coleoptera: Lampyridae)
Source: Insects. 2021 Jun 18;12(6):561. doi: 10.3390/insects12060561 (PMC8235688; doi:10.3390/insects12060561)
Supplement: Supplementary file 1 [file insects-12-00561-s001.zip]

Archive with 1 entries (1 files):
- insects-1205157-supplementary.xlsx
