# Supplementary material for: Molecular Evolution of Phototransduction Pathway Genes in Nocturnal and Diurnal Fireflies (Coleoptera: Lampyridae)
Source: Insects. 2021 Jun 18;12(6):561. doi: 10.3390/insects12060561 (PMC8235688; doi:10.3390/insects12060561)
Supplement: Supplementary file 1 [file insects-12-00561-s001.zip › insects-1205157-supplementary.xlsx]

## Sheet: Supp. Table 1
	Code	Species	Tissue	N50	Min.	Max.	No. of contigs	Complete	Single	Duplicated	Fragmented	Missing
	CO_011	Pyractomena dispersa	Head	1071	201	7179	31768	52.7	45.4	7.3	25.5	21.8
	CO_012	Pyractomena dispersa	Abdomen	1428	201	10244	31013	53.8	46.8	7	22.9	23.3
	CO_013	Photinus pyralis	Head	2005	201	14093	32337	80.4	64.7	15.7	12.2	7.4
	CO_014	Photinus pyralis	Abdomen	947	201	6976	19676	40.5	36.8	3.7	24.7	34.8
	CO_015	Photuris "A"	Head	1496	201	10320	35203	71.5	59.1	12.4	16.4	12.1
	CO_016	Photuris "A"	Abdomen	1437	201	11868	25980	59.7	53	6.7	19.5	20.8
	CO_017	Micronaspis floridana	Head	1468	201	7515	30157	67.2	57.2	10	17.3	15.5
	CO_018	Micronaspis floridana	Abdomen	1070	201	10189	23848	49.3	44.9	4.4	24.6	26.1
	CO_019	Photinus pyralis	Full body	1581	201	11606	29288	73.9	62.4	11.5	14	12.1
	CO_020	Micronaspis floridana	Full body	1718	201	18075	31188	75.9	64.1	11.8	13.9	10.2
	CO_021	Pyractomena dispersa	Full body	1302	201	9150	30632	57.6	50.3	7.3	21.8	20.6
	CO_022	Aspisoma sp.	Head	1841	201	10180	33589	73	60	13	14.9	12.1
	CO_023	Aspisoma sp.	Abdomen	1835	201	18824	31370	67.2	57.9	9.3	17.1	15.7
	CO_024	Photuris sp. 1	Head	1817	201	12265	31346	74.5	63.3	11.2	13.7	11.8
	CO_025	Photuris sp. 1	Abdomen	1321	201	7162	29237	60.5	52.3	8.2	19.3	20.2
	CO_027	Ellychnia sp.	Full body	2478	201	23792	56511	90	62.9	27.1	6.3	3.7
	CO_030	Bicellonycha wickershamorum ♀	Full body	1988	201	16382	46760	84.9	69	15.9	8.8	6.3
	CO_031	Bicellonycha wickershamorum ♂	Full body	2324	201	24599	54138	83.4	64.1	19.3	8.8	7.8
	CO_032	Microphotus sp.	Full body	2538	201	15518	63016	88.4	65.2	23.2	6.9	4.7
	CO_033	Photinus marginellus	Full body	2504	201	20728	61254	90.3	62.9	27.4	5.7	4
	CO_034	Photuris sp. larva	Full body	1802	201	19236	44634	77.3	63.6	13.7	13.3	9.4
	CO_036	Phausis reticulata	Full body	2837	201	25672	73905	84.7	58.4	26.3	9.1	6.2
	KSH 8109	Photinus australis*	Head	2121	201	11498	43963	85.3	66.3	19	8	6.7
	KSH 8325	Photinus carolinus*	Head	2674	201	17938	43254	84.5	66.5	18	8.6	6.9
	KSH 8637	Pyractomena borealis*	Head	3022	201	26988	52416	89.8	63.6	26.2	4.9	5.3
	KSH 8874	Lucidota atra*	Head	2836	201	24485	56584	87.8	62	25.8	7.1	5.1
	KSH 8879	Photuris sp.*	Head	2824	201	25975	54415	88.8	67.2	21.6	5.9	5.3
	KSH 9048	Photuris frontalis*	Head	2570	201	22028	56427	88	65.8	22.2	6.4	5.6
	KSH 9865	Photinus scintillans*	Head	2962	201	22448	63440	90.6	64.3	26.3	4.9	4.5
	Sarah_macdermotti	Photinus macdermotti*	Head and Light organ	3133	201	26841	76743	93.5	52.1	41.4	3.6	2.9
	Sarah_Phausis	Phausis reticulata*	Heads; pooled	2666	201	19369	67843	87.5	59.5	28	6.3	6.2
	Sarah_pyralis	Photinus pyralis*	Head and Light organ	3442	201	39276	77811	95.2	60.4	34.8	2.5	2.3
	Table S1: Assembly summary statistics for transcriptomes new to this study (Code=CO_###). Transcriptomes previously published [29] are indicated by an *

## Sheet: Supp. Table 2
					NCBI accession
	Code	Species	Specimen name	Tissue	SRA (raw reads)	Reference	cox1
	RCO_011	Pyractomena dispersa	RCO_011	Head	SRX11160982	this study
	RCO_012	Pyractomena dispersa	RCO_011	Abdomen	SRX11160983	this study
	RCO_013	Photinus pyralis	RCO_013	Head	SRX11160994	this study
	RCO_014	Photinus pyralis	RCO_013	Abdomen	SRX11160997	this study
	RCO_015	Photuris "A"	RCO_015	Head	SRX11160998	this study	MZ394513 (comp12739_c0_seq1)
	RCO_016	Photuris "A"	RCO_015	Abdomen	SRX11160999	this study	See above (comp8528_c0_seq1)
	RCO_017	Micronaspis floridana	RCO_017	Head	SRX11161000	this study
	RCO_018	Micronaspis floridana	RCO_017	Abdomen	SRX11161001	this study
	RCO_019	Photinus pyralis	RCO_019	Full body	SRX11161002	this study
	RCO_020	Micronaspis floridana	RCO_020	Full body	SRX11161003	this study
	RCO_021	Pyractomena dispersa	RCO_021	Full body	SRX11160984	this study
	RCO_022	Aspisoma sp.	RCO_022	Head	SRX11160985	this study	MZ394518 (comp10528_c0_seq1)
	RCO_023	Aspisoma sp.	RCO_022	Abdomen	SRX11160986	this study	See above (comp9451_c0_seq1)
	RCO_024	Photuris sp. 1	RCO_024	Head	SRX11160987	this study	MZ394515 (comp2078_c0_seq1)
	RCO_025	Photuris sp. 1	RCO_024	Abdomen	SRX11160988	this study	See above (comp10851_c0_seq1)
	RCO_027	Ellychnia sp.	RCO_027	Full body	SRX11160989	this study	MZ394519 (comp15296_c0_seq1)
	RCO_030	Bicellonycha wickershamorum ♀	RCO_030	Full body	SRX11160990	this study
	RCO_031	Bicellonycha wickershamorum ♂	RCO_031	Full body	SRX11160991	this study
	RCO_032	Microphotus sp.	RCO_032	Full body	SRX11160992	this study	MZ394517 (comp14401_c0_seq1)
	RCO_033	Photinus marginellus	RCO_033	Full body	SRX11160993	this study
	RCO_034	Photuris sp. 2 (larva)	RCO_034	Full body	SRX11160995	this study	MZ394514 (comp3836_c0_seq1)
	RCO_036	Phausis reticulata	RCO_036	Full body	SRX11160996	this study
	KSH 8109	Photinus australis*	KSH 8109	Head	SRR2103451	Sander and Hall, 2015
	KSH 8325	Photinus carolinus*	KSH 8325	Head	SRR2103825	Sander and Hall, 2015
	KSH 8637	Pyractomena borealis*	KSH 8637	Head	SRR2104393	Sander and Hall, 2015
	KSH 8874	Lucidota atra*	KSH 8874	Head	SRR2103572	Sander and Hall, 2015
	KSH 8879	Photuris sp.*	KSH 8879	Head	SRR2104392	Sander and Hall, 2015	MZ394516 (comp6140_c0_seq)
	KSH 9048	Photuris frontalis*	KSH 8048	Head	SRR2104391	Sander and Hall, 2015
	KSH 9865	Photinus scintillans*	KSH 9865	Head	SRR2104146	Sander and Hall, 2015
	Sarah_macdermotti	Photinus macdermotti*	KSH 8702, 8795, 8706	Head/Light organ	SRR2103834; SRR2103835; SRR2103844	Sander and Hall, 2015
	Sarah_Phausis	Phausis reticulata*	KSH 8729-31,33,34,37	Heads; pooled	SRR2103663	Sander and Hall, 2015
	Sarah_pyralis	Photinus pyralis*	KSH (8175, 8176, 8819)	Head/Light organ	SRR2103848; SRR2103849; SRR2103867	Sander and Hall, 2015
	Table S2: SRA and NCBI accesssion numbers for transcriptomes and cox1 sequences for specimens not determined to species. * indicates previously reported libraries [29]. KSH ##: vouchers deposited in the Stanger-Hall collection at the University of Georgia. RCO ##: vouchers deposited in the BYU Insect Cryo Tissue Database						Trinity component name in assembly in parenthesis

## Sheet: Supp. Table 3
	arr1				arr2				Cam				Cam (neoCam)				Gq				Gprk1				inaC				inaC Copy				inaD				inaE				ninaC				norpA				trp
Species	Hd	H/Lo	Ab	FB	Hd	H/Lo	Ab	FB	Hd	H/Lo	Ab	FB	Hd	H/Lo	Ab	FB	Hd	H/Lo	Ab	FB	Hd	H/Lo	Ab	FB	Hd	H/Lo	Ab	FB	Hd	H/Lo	Ab	FB	Hd	H/Lo	Ab	FB	Hd	H/Lo	Ab	FB	Hd	H/Lo	Ab	FB	Hd	H/Lo	Ab	FB	Hd
Aspisoma sp.
Bicellonycha wickershamorum ♀
Bicellonycha wickershamorum ♂
Ellychnia sp.
Lucidota atra
Micronaspis floridana
Microphotus sp.
Phausis reticulata
Photinus australis
Photinus carolinus																																	*
Photinus macdermotti
Photinus marginellus
Photinus pyralis
Photinus scintillans
Photuris "A"
Photuris frontalis
Photuris sp.
Photuris sp. 1
Photuris sp. larva
Pyractomena borealis
Pyractomena dispersa
	* duplication of this gene only in this taxon
	Table S3: Presence/ absence data for genes sampled in the phototransduction pathway separated by tissue type. White box indicates gene tissue was not analyzed, gray box indicates tissue was analyzed but gene was not recovered, and black box indicates gene was recovered. * indicates presence of duplication in Photinus carolinus only. Diurnal species are outlined in red. Hd= Head tissue alone; H/Lo…
[truncated: 7 more columns]

## Sheet: Supp. Table 4
		Branch-Site Analysis
			lnl	lrt	AA Site
	arr2
		Branch null	-3457.33	0
		Branch alt	-3457.33
	Gq				2, 37, 38, 39, 79, 80, 97, 98, 101
		Branch null	-5992.57	23.384
		Branch alt	-5980.88
	Gprk1
		Branch null	-9475.06	0
		Branch alt	-9475.06
	inaC
		Branch null	-16924.9	0
		Branch alt	-16924.9
	inaD				1230, 1423, 1554
		Branch null	-18707.1	3.06473
		Branch alt	-18705.6
	inaE
		Branch null	-20870.5	0
		Branch alt	-20870.5
	ninaC
		Branch null	-16897	0
		Branch alt	-16897
	norpA				193
		Branch null	-18991.1	0.051142
		Branch alt	-18991.1
	trpl				967, 1204, 1215, 1225
		Branch null	-12455.7	18.6269
		Branch alt	-12446.4
	Table S4: Summary for Branch-site analyses of positive selection carried out in PAML. P-value for lrt significance is .05. Genes passing this threshold indicated in yellow.
